# Supplementary material for: Picroside II Inhibits Neuronal Apoptosis and Improves the Morphology and Structure of Brain Tissue following Cerebral Ischemic Injury in Rats
Source: PLoS One. 2015 Apr 30;10(4):e0124099. doi: 10.1371/journal.pone.0124099 (PMC4415915; doi:10.1371/journal.pone.0124099)
Supplement: S1 Table — *P<0.05, compared with control group; #P<0.05, el group (XLS) [file pone.0124099.s002.xls]

## Sheet: Sheet1
		Group	Relative area	Number of Mi	BM thickness	Relative thickness
		Control group	1.42±0.47	8.0±0.71	0.31±0.06	0.51±0.06
		Model group	9.18±0.72*	1.2±0.84*	0.90±0.06*	0.80±0.10*
		Treatment group	1.80±0.55*	5.8±0.84*#	0.41±0.06*#	0.70±0.08*
