# Supplementary material for: Picroside II Inhibits Neuronal Apoptosis and Improves the Morphology and Structure of Brain Tissue following Cerebral Ischemic Injury in Rats
Source: PLoS One. 2015 Apr 30;10(4):e0124099. doi: 10.1371/journal.pone.0124099 (PMC4415915; doi:10.1371/journal.pone.0124099)
Supplement: S2 Table — *P<0.05, compared with control group; #P<0.05, compared with model group (XLS) [file pone.0124099.s003.xls]

## Sheet: Sheet1
			CIV	DCI	EAR(%)	PCI	RVP
		Control G.	0	0.10±0.07	1.47±0.33	0.08±0.03	0.19±0.11
		Model G.	79.82±7.56*	0.75±0.11*	5.44±0.40*	0.54±0.11*	0.60±0.10*
		Treatment G.	65.32±6.90*#	0.37±0.11*#	3.43±5.6*#	0.34±0.10*#	0.38±0.08*#
